# Supplementary material for: Validation of a prognostic scoring system for brain metastases with synchronous detection of primary cancers at initial consultation
Source: Front Oncol. 2025 Nov 17;15:1617366. doi: 10.3389/fonc.2025.1617366 (PMC12665570; doi:10.3389/fonc.2025.1617366)
Supplement: Supplementary file 1 [file Table1.xlsx]

## Sheet: Supp_Table_S1_Bootstrap
Supplementary Table S1. Bootstrap optimism-corrected Harrell’s C-index (s-BM cohort; B=500 resamples).
System	n_used (complete cases)	Events	Apparent C	Bootstrap optimism	Optimism-corrected C	95% CI (lower)	95% CI (upper)	AIC
Our score	64	60	0.69	-0.001	0.691	0.627	0.76	375.6
RPA	64	60	0.631	0.006	0.625	0.56	0.702	377.2
GPA	64	60	0.666	0.001	0.665	0.596	0.741	382
SIR	64	60	0.629	0.002	0.627	0.559	0.704	389.7
BSBM	64	60	0.671	0.002	0.669	0.596	0.741	384.5
1) Apparent C = Harrell’s C from a univariable Cox model for each system.
2) Optimism = mean(C_bootstrap_in − C_test_on_original) over B=500 resamples.
3) 95% CI = percentile CI from the bootstrap distribution of the optimism-corrected C.
4) PH assumption (Our score) global Schoenfeld p = 0.983 (report others in Table 3).
5) Missing data handled by complete-case analysis; report n_used and Events per system.
6)Percentile bootstrap (B=500). Higher C is better; Lower AIC is better.

## Sheet: Supp_Table_S2_BetaWeighted
Supplementary Table S2. Coefficient-weighted variant of the s-BM prognostic score: β coefficients, integerization, and performance.
A) Multivariable Cox model (five pre-treatment variables)
Variable	β (SE)	HR = exp(β)	95% CI for HR	Wald p
Age <70 y	-0.41(0.30)	0.663	0.369-1.194	0.171
KPS ≥70	-0.650 (0.294)	0.522	0.294-0.928	0.0268
No extracranial metastases	-0.575 (0.311)	0.562	0.3061.035	0.0643
Lung mass present	-0.359 (0.351)	0.698	0.351-1.389	0.306
No digestive-tract mass	-0.494 (0.359)	0.610	0.296-1.258	0.181
B) Integerization (β → integer weights)
Variable	Scaling rule → Weight (integer)
Age <70 y	1
KPS ≥70	2
No extracranial metastases	2
Lung mass present	1
No digestive-tract mass	1
Total score range (β-weighted, integerized):0-7
Performance of integerized β-weighted score: C-index / AIC / Global PH p:0.694 / 381.9 /0.983
1) Integerization example: weight = round(β / min|β|). Alternative scaling (e.g., β/0.3) acceptable if clearly stated.
2) Comparison to simple 1–2 point scheme: β-weighted variant showed similar C-index but higher AIC; see Table 3.
3) PH assumption was assessed via global Schoenfeld test; no violations observed.
4)Wald p from multivariable Cox. Integerized β-weights per Methods.
５）Coefficients (β), SE, HR, and 95% CI are from the multivariable Cox model. “Coding (1 if…)” is defined so that HR > 1 denotes
higher hazard (worse prognosis); where needed, predictor coding was inverted to keep this convention.
